# Supplementary material for: Changes in Endogenous Essential Metal Homeostasis in the Liver and Kidneys during a Six-Month Follow-Up Period after Subchronic Cadmium Exposure
Source: Int J Mol Sci. 2024 Mar 29;25(7):3829. doi: 10.3390/ijms25073829 (PMC11011286; doi:10.3390/ijms25073829)
Supplement: Supplementary file 1 [file ijms-25-03829-s001.zip]

Archive with 1 entries (1 files):
- ijms-2908508-supplementary.docx
